# Supplementary material for: Salmonellosis as a One Health–One Biofilm Challenge: Biofilm Formation by Salmonella and Alternative Eradication Strategies in the Post-Antibiotic Era
Source: Pharmaceuticals (Basel). 2025 Dec 27;19(1):61. doi: 10.3390/ph19010061 (PMC12845418; doi:10.3390/ph19010061)
Supplement: Supplementary file 1 [file pharmaceuticals-19-00061-s001.zip]

Archive with 1 entries (1 files):
- pharmaceuticals-3978172-supplementary.pdf
